# Supplementary material for: Surveillance, Diversity and Vegetative Compatibility Groups of Fusarium oxysporum f. sp. vasinfectum Collected in Cotton Fields in Australia (2017 to 2022)
Source: Pathogens. 2022 Dec 14;11(12):1537. doi: 10.3390/pathogens11121537 (PMC9783871; doi:10.3390/pathogens11121537)
Supplement: Supplementary file 1 [file pathogens-11-01537-s001.zip]

Archive with 1 entries (1 files):
- pathogens-2076961-supplementary.xlsx
