# Supplementary material for: Surveillance, Diversity and Vegetative Compatibility Groups of Fusarium oxysporum f. sp. vasinfectum Collected in Cotton Fields in Australia (2017 to 2022)
Source: Pathogens. 2022 Dec 14;11(12):1537. doi: 10.3390/pathogens11121537 (PMC9783871; doi:10.3390/pathogens11121537)
Supplement: Supplementary file 1 [file pathogens-11-01537-s001.zip › pathogens-2076961-supplementary.xlsx]

## Sheet: Table S1-Fo
Table S1: Brief summary of Fusarium oxysporum isolates recovered from FW-diseased cotton samples across NSW and QLD that were subjected to TEF1 sequencing, SIX6 typing and VCG analyses
No.	Isolates	Locations	Year of collection	TEF1 lineages	SIX6	VCGs
1	UEst2	Gwydir	2018	Aus	Yes	11
2	WYFu2.1	Gwydir	2018	Aus	Y	11
3	WYFu2.2	Gwydir	2018	Aus	Y	Not determined
4	WYFu3.1	Gwydir	2018	Aus	Y	Not tested
5	WYFu3.2	Gwydir	2018	Aus	Y	11
6	RFu1	Gwydir	2018	Aus	Y	11
7	RFu2	Gwydir	2018	Aus	Y	11
8	RFu3	Gwydir	2018	Aus	Y	11
9	AMFU3.1	Gwydir	2018	Aus	Y	11
10	AMFU3.2	Gwydir	2018	Aus	Y	11
11	AMFU3.3	Gwydir	2018	Aus	Y	11
12	AMFU3.4	Gwydir	2018	Aus	Y	11
13	S10Fu1	Gwydir	2018	Aus	Y	11
14	S10Fu2.1	Gwydir	2018	Aus	Y	11
15	S10Fu2.2	Gwydir	2018	Aus	Y	11
16	S10Fu3.1	Gwydir	2018	Aus	Y	11
17	S10Fu3.2	Gwydir	2018	No amplicon	Y	11
18	RBFu1.1	Gwydir	2018	Aus	Y	11
19	RBFu1.2	Gwydir	2018	Aus	Y	11
20	RBFu1.3	Gwydir	2018	Aus	Y	11
21	RBFu2.1	Gwydir	2018	Aus	Y	11
22	RBFu2.2	Gwydir	2018	Aus	Y	11
23	C1Fu1.1	Gwydir	2018	Aus	Y	11
24	C1Fu1.2	Gwydir	2018	Aus	Y	11
25	C1Fu2.1	Gwydir	2018	Aus	Y	11
26	C1Fu2.2	Gwydir	2018	Aus	Y	11
27	C1Fu3.1	Gwydir	2018	Aus	Y	11
28	C1Fu3.2	Gwydir	2018	Aus	Y	Not tested
29	C1V1.1	Gwydir	2018	Aus	Y	11
30	C1V1.2	Gwydir	2018	Aus	Y	Not determined
31	C1V3.1	Gwydir	2018	Aus	Y	11
32	C1V3.2	Gwydir	2018	Aus	Y	11
33	L3St3.1	Namoi	2018	II	No	Not determined
34	L3St3.2	Namoi	2018	II	N	Not determined
35	L3St3.3	Namoi	2018	II	N	Not determined
36	DMFu2.1	Macquarie	2018	Aus	Y	Not determined
37	DMFu2.2	Macquarie	2018	Aus	Y	Not determined
38	DMFu3.1	Macquarie	2018	II	N	11
39	DMFu3.2	Macquarie	2018	No amplicon	N	Not determined
40	DMFu3.3	Macquarie	2018	II	N	11
41	DMFu4.1	Macquarie	2018	II	N	Not determined
42	DMFu4.2	Macquarie	2018	II	N	Not determined
43	DMFu4.3	Macquarie	2018	II	N	Not determined
44	WV1.1	Macquarie	2018	Aus	Y	Not tested
45	WV1.2	Macquarie	2018	Aus	Y	Not determined
46	WV1.3	Macquarie	2018	Aus	Y	11
47	WV3	Macquarie	2018	Aus	Y	11
48	WFu2.1	Macquarie	2018	Aus	Y	11
49	WFu2.2	Macquarie	2018	Aus	Y	Not determined
50	WFu2.3	Macquarie	2018	Aus	Y	11
51	WFu3.1	Macquarie	2018	No amplicon	N	11
52	WFu3.2	Macquarie	2018	No amplicon	Y	11
53	WFu3.3	Macquarie	2018	Aus	Y	11
54	19FL1	Macquarie	2019	Aus	Y	11
55	19FL2	Macquarie	2019	Aus	Y	Not tested
56	19FL3	Macquarie	2019	Aus	Y	Not tested
57	19FL4	Macquarie	2019	Aus	Y	Not tested
58	19FL5	Macquarie	2019	Aus	Y	11
59	19FL6	Macquarie	2019	Aus	Y	Not tested
60	19FL7	Macquarie	2019	Aus	Y	11
61		Macquarie	2019	Aus	Y	Not tested
62	19FL9	Macquarie	2019	Aus	Y	Not tested
63	19FL10	Macquarie	2019	Aus	Y	Not tested
64	19FL11	Macquarie	2019	Aus	Y	Not tested
65	19FL12	Macquarie	2019	Aus	Y	Not tested
66	19FL13	Macquarie	2019	Aus	Y	Not tested
67	19FL14	Macquarie	2019	Aus	Y	Not tested
68	19FL15	Macquarie	2019	Aus	Y	11
69	19FL16	Macquarie	2019	Aus	Y	Not tested
70	19FL17	Macquarie	2019	Aus	Y	Not tested
71	19FL18	Macquarie	2019	Aus	Y	Not tested
72	19FL19	Macquarie	2019	Aus	Y	Not tested
73	19FL20	Macquarie	2019	Aus	Y	Not tested
74	19FL21	Macquarie	2019	Aus	Y	Not tested
75	19FL22	Macquarie	2019	Aus	Y	Not tested
76	19FL23	Macquarie	2019	Aus	Y	Not tested
77	19FL24	Macquarie	2019	Aus	Y	Not tested
78	19FL25	Macquarie	2019	Aus	Y	Not tested
79	19FL26	Macquarie	2019	Aus	Y	Not tested
80	19FL27	Macquarie	2019	Aus	Y	11
81	19FL28	Macquarie	2019	Aus	Y	11
82	19FL29	Gwydir	2019	Aus	Y	11
83	19FL30	Gwydir	2019	Aus	Y	Not tested
84	19FL31	Gwydir	2019	Aus	Y	11
85	19FL32	Gwydir	2019	Aus	Y	Not tested
86	19FL33	Gwydir	2019	Aus	Y	Not tested
87	19FL34	Gwydir	2019	Aus	Y	Not tested
88	19FL35	Gwydir	2019	Aus	Y	11
89	19FL36	Gwydir	2019	Aus	Y	Not tested
90	19FL37	Gwydir	2019	Aus	Y	Not tested
91	19FL38	Gwydir	2019	Aus	Y	Not tested
92	19FL39	Gwydir	2019	Aus	Y	Not tested
93	19FL40	Gwydir	2019	Aus	Y	Not tested
94	19FL41	Gwydir	2019	Aus	Y	Not tested
95	19FL42	Gwydir	2019	Aus	Y	Not tested
96	19FL43	Gwydir	2019	Aus	Y	Not tested
97	19FL44	Gwydir	2019	Aus	Y	Not tested
98	19FL45	Gwydir	2019	Aus	Y	Not tested
99	19FL46	Gwydir	2019	Aus	Y	Not tested
100	19FL47	Gwydir	2019	Aus	Y	11
101	19FL48	Gwydir	2019	Aus	Y	Not tested
102	19FL49	Gwydir	2019	Aus	Y	11
103	19FL50	Gwydir	2019	Aus	Y	Not tested
104	19FL51	Gwydir	2019	Aus	Y	11
105	19FL52	Gwydir	2019	Aus	Y	Not tested
106	19FL53	Gwydir	2019	Aus	Y	Not tested
107	19FL54	Gwydir	2019	Aus	Y	Not tested
108	19FL55	Gwydir	2019	Aus	Y	Not tested
109	19FL56	Gwydir	2019	Aus	Y	Not tested
110	19FL57	Gwydir	2019	Aus	Y	Not tested
111	19FL58	Gwydir	2019	Aus	Y	Not tested
112	19FL59	Gwydir	2019	Aus	Y	Not tested
113	19FL60	Gwydir	2019	Aus	Y	11
114	19FL61	Murrumbidgee	2019	Aus	Y	11
115	19FL62	Murrumbidgee	2019	Aus	Y	Not tested
116	19FL63	Murrumbidgee	2019	Aus	Y	Not tested
117	19FL64	Murrumbidgee	2019	Aus	Y	Not tested
118	19FL65	Murrumbidgee	2019	Aus	Y	11
119	19FL66	Murrumbidgee	2019	Aus	Y	Not tested
120	19FL67	Murrumbidgee	2019	Aus	Y	Not tested
121	19FL68	Murrumbidgee	2019	Aus	Y	Not tested
122	19FL69	Murrumbidgee	2019	Aus	Y	Not tested
123	19FL70	Murrumbidgee	2019	Aus	Y	11
124	19FL71	Murrumbidgee	2019	Aus	Y	Not determined
125	19FL72	Murrumbidgee	2019	Aus	Y	Not tested
126	19FL73	Murrumbidgee	2019	Aus	Y	Not tested
127	19FL74	Murrumbidgee	2019	Aus	Y	Not tested
128	19FL75	Gwydir	2019	Aus	Y	Not tested
129	19FL76	Gwydir	2019	Aus	Y	Not tested
130	19FL77	Gwydir	2019	Aus	Y	Not tested
131	19FL78	Gwydir	2019	Aus	Y	Not tested
132	19FL79	Gwydir	2019	Aus	Y	11
133	19FL80	Gwydir	2019	Aus	Y	Not tested
134	19FL81	Gwydir	2019	Aus	Y	Not tested
135	19FL82	Gwydir	2019	Aus	Y	Not tested
136	19FL83	Gwydir	2019	Aus	Y	Not tested
137	19FL84	Gwydir	2019	Aus	Y	11
138	19FL85	Gwydir	2019	Aus	Y	Not tested
139	19FL86	Gwydir	2019	Aus	Y	Not tested
140	19FL87	Gwydir	2019	Aus	Y	Not tested
141	19FL88	Gwydir	2019	Aus	Y	11
142	19FL89	Gwydir	2019	Aus	Y	Not determined
143	19FL90	Gwydir	2019	Aus	Y	Not tested
144	19FL91	Gwydir	2019	Aus	Y	Not tested
145	19FL92	Gwydir	2019	Aus	Y	11
146	19FL93	Gwydir	2019	Aus	Y	Not tested
147	19FL94	Gwydir	2019	Aus	Y	Not tested
148	19FL95	Gwydir	2019	Aus	Y	Not tested
149	19FL96	Gwydir	2019	Aus	Y	11
150	19FL97	Gwydir	2019	Aus	Y	Not tested
151	19FL98	Gwydir	2019	II	N	Not tested
152	19FL100	Gwydir	2019	II	N	Not tested
153	19FL102	Gwydir	2019	II	N	Not tested
154	19FL103	Gwydir	2019	Aus	Y	Not tested
155	19FL104	Gwydir	2019	Aus	Y	Not tested
156	19FL105	Gwydir	2019	Aus	Y	Not tested
157	19FL106	Gwydir	2019	Aus	Y	Not tested
158	20FL1	Gwydir	2020	Aus	Y	11
159	20FL2	Gwydir	2020	Aus	Y	Not tested
160	20FL3	Gwydir	2020	Aus	Y	11
161	20FL4	Gwydir	2020	Aus	Y	Not tested
162	20FL5	Gwydir	2020	Aus	Y	Not determined
163	20FL6	Gwydir	2020	Aus	Y	Not tested
164	20FL7	Namoi	2020	I	N	Not tested
165	20FL8	Namoi	2020	I	N	Not tested
166	20FL9	Murrumbidgee	2020	Aus	Y	Not determined
167	20FL10	Murrumbidgee	2020	Aus	Y	Not tested
168	20FL11	Murrumbidgee	2020	Aus	Y	Not tested
169	20FL16	Gwydir	2020	Aus	Y	Not tested
170	20FL17	Gwydir	2020	Aus	Y	Not tested
171	20FL18	Gwydir	2020	Aus	Y	Not tested
172	20FL19	Gwydir	2020	Aus	Y	Not tested
173	20FL20	Gwydir	2020	Aus	Y	Not tested
174	20FL21	Gwydir	2020	Aus	Y	11
175	20FL22	Gwydir	2020	Aus	Y	Not tested
176	20FL23	Gwydir	2020	Aus	Y	Not tested
177	20FL24	Gwydir	2020	Aus	Y	Not tested
178	20FL25	Gwydir	2020	Aus	Y	Not tested
179	20FL26	Gwydir	2020	Aus	Y	Not tested
180	20FL27	Gwydir	2020	Aus	Y	11
181	20FL28	Gwydir	2020	Aus	Y	Not tested
182	20FL29	Gwydir	2020	Aus	Y	Not tested
183	20FL30	Gwydir	2020	Aus	Y	Not tested
184	20FL31	Gwydir	2020	Aus	Y	Not tested
185	20FL32	Gwydir	2020	Aus	Y	Not tested
186	20FL33	Gwydir	2020	Aus	N	Not tested
187	20FL34	Gwydir	2020	Aus	Y	11
188	20FL35	Gwydir	2020	Aus	Y	Not tested
189	20FL36	Gwydir	2020	Aus	Y	Not tested
190	20FL37	Gwydir	2020	Aus	Y	Not tested
191	20FL38	Gwydir	2020	Aus	Y	Not tested
192	20FL39	Gwydir	2020	Aus	Y	Not tested
193	20FL41	Gwydir	2020	Aus	Y	11
194	20FL42	Gwydir	2020	Aus	Y	Not tested
195	20FL43	Gwydir	2020	Aus	Y	Not tested
196	20FL44	Gwydir	2020	Aus	Y	Not tested
197	20FL45	Gwydir	2020	Aus	Y	Not tested
198	20FL46	Gwydir	2020	Aus	Y	Not tested
199	20FL48	Macquarie	2020	Aus	N	Not tested
200	20FL49	Macquarie	2020	Aus	N	Not tested
201	20FL55	Macquarie	2020	Aus	N	Not tested
202	20FL56	Macquarie	2020	Aus	N	Not tested
203	20FL57	Macquarie	2020	Aus	N	Not tested
204	20FL58	Macquarie	2020	II	N	Not tested
205	20FL59	Macquarie	2020	II	N	Not tested
206	20FL60	Macquarie	2020	Aus	N	Not tested
207	20FL61	Lachlan	2020	Aus	Y	11
208	20FL62	Lachlan	2020	Aus	Y	Not tested
209	20FL63	Lachlan	2020	Aus	Y	Not tested
210	20FL64	Lachlan	2020	Aus	Y	Not tested
211	20FL65	Lachlan	2020	Aus	Y	11
212	20FL66	Lachlan	2020	Aus	Y	Not tested
213	20FL67	Lachlan	2020	Aus	Y	Not tested
214	20FL68	Lachlan	2020	Aus	Y	Not tested
215	20FL69	Lachlan	2020	Aus	Y	Not tested
216	20FL70	Lachlan	2020	Aus	Y	Not tested
217	20FL71	Lachlan	2020	Aus	Y	Not tested
218	20FL72	Lachlan	2020	Aus	Y	Not tested
219	20FL73	Lachlan	2020	Aus	Y	Not tested
220	20FL74	Lachlan	2020	Aus	Y	Not tested
221	20FL75	Lachlan	2020	Aus	Y	Not tested
222	20FL76	Lachlan	2020	Aus	Y	Not tested
223	20FL77	Lachlan	2020	Aus	Y	Not tested
224	20FL78	Lachlan	2020	Aus	Y	Not tested
225	20FL79	Gwydir	2020	Aus	Y	11
226	21FE18	Gwydir	2021	Aus	Y	Not tested
227	21FE24	Gwydir	2021	Aus	Y	Not tested
228	21FL1	Gwydir	2021	Aus	Y	Not tested
229	21FL7	Gwydir	2021	Aus	Y	Not tested
230	21FL12	Gwydir	2021	Aus	Y	Not tested
231	21FL20	Gwydir	2021	Aus	Y	Not tested
232	21FL28	Gwydir	2021	Aus	Y	Not tested
233	21FL48	Gwydir	2021	Aus	N	Not tested
234	21FL49	Gwydir	2021	II	N	Not tested
235	21FL50	Gwydir	2021	Aus	Y	Not tested
236	21FL52	Gwydir	2021	Aus	Y	Not tested
237	21FL62	Gwydir	2021	Aus	Y	Not tested
238	21FL82	Gwydir	2021	Aus	Y	Not tested
239	21FL89	Gwydir	2021	Aus	Y	Not tested
240	21FL95	Gwydir	2021	Aus	Y	Not tested
241	21FL100	Gwydir	2021	Aus	Y	Not tested
242	21FL108	Gwydir	2021	Aus	Y	Not tested
243	21FL112	Gwydir	2021	Aus	Y	Not tested
244	21FL118	Gwydir	2021	Aus	Y	Not tested
245	21FL126	Gwydir	2021	Aus	Y	Not tested
246	21FL130	Gwydir	2021	Aus	Y	Not tested
247	21FL136	Gwydir	2021	Aus	Y	Not tested
248	21FL138	Gwydir	2021	Aus	Y	Not tested
249	21FL143	Gwydir	2021	Aus	Y	Not tested
250	21FL146	Gwydir	2021	Aus	Y	Not tested
251	21FL147	Murrumbidgee	2021	Aus	Y	Not tested
252	21FL149	Murrumbidgee	2021	Aus	Y	Not tested
253	21FL150	Murrumbidgee	2021	Aus	Y	Not tested
254	21FL153	Murrumbidgee	2021	Aus	Y	Not tested
255	21FL157	Gwydir	2021	Aus	Y	Not tested
256	22FE1	Gwydir	2022	Aus	Y	Not tested
257	22FE10	Gwydir	2022	Aus	Y	Not tested
258	22FE15	Gwydir	2022	Aus	Y	Not tested
259	22FE21	Gwydir	2022	Aus	Y	Not tested
260	22FE25	Gwydir	2022	II	Y	Not tested
261	22FE33	Gwydir	2022	Aus	N	Not tested
262	22FE39	Gwydir	2022	Aus	Y	Not tested
263	22FE45	Gwydir	2022	Aus	Y	Not tested
264	22FE46	Gwydir	2022	Aus	Y	Not tested
265	22FE68	Gwydir	2022	II	Y	Not tested
266	22FE72	Gwydir	2022	II	Y	Not tested
267	22FE76	Gwydir	2022	Aus	Y	Not tested
268	22FE84	Gwydir	2022	Aus	Y	Not tested
269	22FE91	Gwydir	2022	Aus	Y	Not tested
270	22FE103	Gwydir	2022	Aus	Y	Not tested
271	22FE110	Gwydir	2022	Aus	Y	Not tested
272	22FE119	Gwydir	2022	Aus	Y	Not tested
273	22FE160	Namoi	2022	Aus	Y	Not tested
274	22FE195	Bourke	2022	Aus	Y	Not tested
275	22FE217	Border Rivers	2022	Aus	Y	Not tested
276	22FE220	Border Rivers	2022	Aus	Y	Not tested
277	22FE226	Border Rivers	2022	Aus	Y	Not tested
278	22FE230	Border Rivers	2022	Aus	Y	Not tested
279	22FE234	Border Rivers	2022	Aus	Y	Not tested
280	22FE238	Border Rivers	2022	Aus	Y	Not tested
281	22FE246	Gwydir	2022	Aus	Y	Not tested
282	22FE256	Gwydir	2022	Aus	Y	Not tested
283	22FE268	Gwydir	2022	Aus	Y	Not tested
284	22FE276	Gwydir	2022	Aus	Y	Not tested
285	22FE287	Border Rivers	2022	Aus	Y	Not tested
286	22FE297	Border Rivers	2022	Aus	Y	Not tested
287	22FE300	Macquarie	2022	Aus	Y	Not tested
288	22FE400	Gwydir	2022	Aus	Y	Not tested
289	22FE438	Gwydir	2022	Aus	Y	Not tested
290	22FE472	Gwydir	2022	Aus	Y	Not tested
291	22FE474	Gwydir	2022	Aus	Y	Not tested
292	22FE476	Gwydir	2022	II	Y	Not tested
293	22FE498	Macquarie	2022	Aus	Y	Not tested
294	22FL1	Macquarie	2022	Aus	Y	Not tested
295	22FL9	Macquarie	2022	Aus	Y	Not tested
296	22FL15	Macquarie	2022	Aus	Y	Not tested
297	22FL25	Macquarie	2022	Aus	Y	Not tested
298	22FL36	Namoi	2022	II	Y	Not tested
299	22FL38	Namoi	2022	II	Y	Not tested
300	22FL40	Gwydir	2022	Aus	Y	Not tested
301	22FL42	Gwydir	2022	Aus	Y	Not tested
302	22FL43	Gwydir	2022	Aus	Y	Not tested
303	22FL46	Gwydir	2022	Aus	Y	Not tested
304	22FL47	Gwydir	2022	Aus	Y	Not tested
305	22FL50	Gwydir	2022	Aus	Y	Not tested
306	22FL57	Gwydir	2022	Aus	Y	Not tested
307	22FL66	Gwydir	2022	Aus	Y	Not tested
308	22FL68	Gwydir	2022	Aus	Y	Not tested
309	22FL74	Gwydir	2022	Aus	Y	Not tested
310	22FL76	Gwydir	2022	Aus	Y	Not tested
311	22FL78	Gwydir	2022	Aus	Y	Not tested
312	22FL82	Gwydir	2022	Aus	Y	Not tested
313	22FL88	Gwydir	2022	Aus	Y	Not tested
314	22FL91	Gwydir	2022	Aus	Y	Not tested
315	22FL100	Gwydir	2022	Aus	Y	Not tested
316	22FL106	Gwydir	2022	Aus	Y	Not tested
317	22FL115	Gwydir	2022	Aus	Y	Not tested
318	22FL119	Bourke	2022	Aus	Y	Not tested
319	22FL124	Bourke	2022	Aus	Y	Not tested
320	22FL126	Bourke	2022	II	Y	Not tested
321	22FL127	Bourke	2022	Aus	Y	Not tested
322	22FL129	Border Rivers	2022	Aus	Y	Not tested
323	22FL133	Border Rivers	2022	Aus	Y	Not tested
324	22FL140	Border Rivers	2022	Aus	Y	Not tested
325	22FL146	Border Rivers	2022	Aus	Y	Not tested
326	22FL155	Border Rivers	2022	Aus	Y	Not tested
327	22FL161	Border Rivers	2022	Aus	Y	Not tested
328	22FL169	Border Rivers	2022	Aus	Y	Not tested
329	22FL171	Border Rivers	2022	Aus	Y	Not tested
330	22FL178	Gwydir	2022	Aus	Y	Not tested
331	22FL182	Gwydir	2022	Aus	Y	Not tested
332	SG_2019/20_3_3	St George	2019	Aus	Y	11
333	SG_2019/20_5_4	St George	2019	Aus	Y	11
334	BR_2019/20_15_10	Border Rivers	2019	Aus	Y	11
335	BR_2019/20_15_10.2	Border Rivers	2019	Not tested	Not tested	12
336	SG_2019/20_14_3	St George	2019	Aus	Y	11
337	DD_2019/20_27_1	Darling Downs	2019	Aus	Y	11
338	DD_2019/20_25_6	Darling Downs	2019	Aus	Y	11
339	DD_2019/20_13_G4	Darling Downs	2019	Aus	Y	11
340	DD_2019/20_28_2	Darling Downs	2019	Aus	Y	11
341	TH_2019/20_13_11	Theodore	2020	Aus	Y	11
342	TH_2019/20_7_1	Theodore	2020	Aus	Y	11
343	DD_2019/20_MC_15	Darling Downs	2020	Aus	Y	11
344	DD_2019/20_44	Darling Downs	2020	Aus	Y	11
345	DD_2019/20_15_S4	Darling Downs	2020	Aus	Y	11
346	DD_2019/20_13_G4	Darling Downs	2020	Aus	Y	11
347	SG_2019/20_14_3	St George	2020	Aus	Y	11
348	SG_2019/20_5_4	St George	2020	Aus	Y	11
349	BR_2019/20_15_10	Border Rivers	2020	Aus	Y	11
350	BR_2019/20_15_6	Border Rivers	2020	Aus	Y	11
351	BR_2019/20_3_23	Border Rivers	2020	Aus	Y	11
352	DD_2019/20_31_K3/4	Darling Downs	2020	Aus	Y	11
353	DD_2019/20_4_6	Darling Downs	2020	Aus	Y	11
354	DD_2019/20_36_23	Darling Downs	2020	Aus	Y	11
355	DD_2019/20_13_G4	Darling Downs	2020	Aus	Y	11
356	DD_2019/20_27_1N	Darling Downs	2020	Aus	Y	11
357	DD_2019/20_11_6	Darling Downs	2020	Aus	Y	11
358	DD_2019/20_10_5	Darling Downs	2020	Aus	Y	11
359	TH_2019/20_7_11	Theodore	2020	Aus	Y	11
360	TH_2019/20_7_1	Theodore	2020	Aus	Y	11
361	DD_2020/21_4_5	Darling Downs	2020	Aus	Y	11
362	DD_2020/21_4_6	Darling Downs	2020	Aus	Y	11
363	DD_2020/21_36_24	Darling Downs	2020	Aus	Y	11
364	DD_2020/21_36_7a	Darling Downs	2020	Aus	Y	11
365	DD_2020/21_25_5	Darling Downs	2020	Aus	Y	11
366	DD_2020/21_27_3	Darling Downs	2020	Aus	Y	11
367	DD_2020/21_15_B1	Darling Downs	2020	Aus	Y	11
368	DD_2020/21_37_4	Darling Downs	2020	Aus	Y	11
369	DD_2020/21_13_5	Darling Downs	2020	Aus	Y	11
370	DD_2020/21_13_W3	Darling Downs	2020	Aus	Y	11
371	SG_2020/21_5_3	St George	2020	Aus	Y	11
372	SG_2020/21_16_14	St George	2020	Aus	Y	11
373	SG_2020/21_1_26	St George	2020	Aus	Y	11
374	SG_2020/21_6_4	St George	2020	Aus	Y	11
375	BR_2020/21_1_3	Border Rivers	2020	Aus	Y	11
376	BR_2020/21_3_K7.1	Border Rivers	2020	Aus	Y	11
377	BR_2020/21_3_K7.2	Border Rivers	2020	Aus	Y	11
378	BR_2020/21_3_24	Border Rivers	2020	Aus	Y	11
379	BR_2020/21_17_4	Border Rivers	2021	Aus	Y	11
380	BR_2020/21_3_K7	Border Rivers	2021	Aus	Y	11
381	BR_2020/21_1_3	Border Rivers	2021	Aus	Y	11
382	BR_2020/21_16_1	Border Rivers	2021	Aus	Y	11
383	SG_2020/21_20_3	St George	2021	Aus	Y	11
384	SG_2020/21_21_3	St George	2021	Aus	Y	11
385	DD_2020/21_10_6	Darling Downs	2021	Aus	Y	11
386	DD_2020/21_13_5	Darling Downs	2021	Aus	Y	11
387	DD_2020/21_12_C6/7	Darling Downs	2021	Aus	Y	11
388	DD_2020/21_36_7a	Darling Downs	2021	Aus	Y	11
389	SG_2020/21_3_1	St George	2021	Aus	Y	11
390	SG_2021/22_5_4	St George	2021	Aus	Y	11
391	SG_2021/22_5_3	St George	2021	Aus	Y	11
392	DD_2021/22_33_P5	Darling Downs	2021	Aus	Y	11
393	DD_2021/22_27_1	Darling Downs	2021	Aus	Y	11
394	DD_2020/22_ 43_W3	Darling Downs	2021	Aus	Y	11
395	DD_2021/22_12_N2	Darling Downs	2021	Aus	Y	11
396	DD_2021/22_37_R5	Darling Downs	2021	Aus	Y	11
397	DD_2021/22_36_2a	Darling Downs	2022	Aus	Y	11
398	EM_2021/22_22_3	Emerald	2022	Aus	Y	11
399	TH_2021/22_10_6	Theodore	2022	Aus	Y	11
400	TH_2021/22_7_1	Theodore	2022	Aus	Y	11
401	DD_2021/22_45_H1	Darling Downs	2022	Aus	Y	11
402	DD_2021/22_1_7A	Darling Downs	2022	Aus	Y	11
403	DD_2021/22_45_C1	Darling Downs	2022	Aus	Y	11
404	SG_2021/22_5_3	St George	2022	Aus	Y	11
405	SG_2021/22_5_1	St George	2022	Aus	Y	11
406	SG_2021/22_16_55	St George	2022	Aus	Y	11
407	DD_2021/22_27_1	Darling Downs	2022	Aus	Y	11
408	DD_2021/22_36_M2	Darling Downs	2022	Aus	Y	11
409	DD_2021/22_15_S3/4	Darling Downs	2022	Aus	Y	11
410	DD_2021/22_12_N2	Darling Downs	2022	Aus	Y	11
411	DD_2021/22_36_2A	Darling Downs	2022	Aus	Y	11
412	DD_2021/22_43_W3	Darling Downs	2022	Aus	Y	11
